# Supplementary material for: Association of Mucosal Organisms with Patterns of Inflammation in Chronic Rhinosinusitis
Source: PLoS One. 2015 Aug 14;10(8):e0136068. doi: 10.1371/journal.pone.0136068 (PMC4537217; doi:10.1371/journal.pone.0136068)
Supplement: S1 File — (XLS) [file pone.0136068.s001.xls]

## Sheet: Sheet1
		sex (m/v)	Age	atopy	asthma	aspirin	IgE x11	SAE-IgE x11	IL-5 x11	ECP x11	IL-17 x11	TNFa x11	IL-22 x11	IFNg x11	Uniprobe	S.aureus	P.aeruginosa	E.co;i	Pan Fungus
BOF 117	Controls	M	27	no	no		BDL	BDL	BDL	326.752	1.87	BDL	605.3	BDL	1	0	0	0	0
BOF 211	Controls	M	26	no	no		4.57305	BDL	BDL	27.9827	149.277	BDL			1	0	0	0	0
BOF 217	Controls	M	23	no	no		9.0337	BDL	BDL	651.95	1.87	BDL	828.9	BDL	0	0	4	0	0
BOF 218	Controls	M	23	no	no		11.6323	BDL	BDL	27.0313	1.87	BDL	350.6	BDL	0	0	0	0	0
BOF 230	Controls	M	52	no	no		10.1288	BDL	BDL	BDL	1.87	BDL	85.8	BDL	6	0	6	0	0
BOF 301	Controls	M	26	yes	yes								85.8	BDL	0	0	0	0	0
BOF 313	Controls	F	39	no									1201.6	BDL	9	7	0	0	0
BOF 324	Controls	M	23	yes				BDL		938.3			8500.9	BDL	19	6	0	0	0
BOF 330	Controls	M	25	no				BDL		1243			1163	BDL	3	0	0	0	0
BOF 331	Controls	M	25	no									2046.1	BDL	2	1	3	0	0
BOF 348	Controls	F	54										987.5	BDL	7	0	3	0	0
BOF 349	Controls	M	26						BDL		1.87		788.7	BDL	2	0	0	0	0
BOF 350	Controls	M	26										2447.1		0	0	0	0	0
BOF 352	Controls	M	58				5.4	BDL	BDL	500.5	82.2		1412.1	BDL	2	0	0	0	0
BOF355	Controls	F	26	no			7.8	BDL		836			415.7	BDL	1	0	3	0	0
BOF 358	Controls	M	46										563.8	BDL	1	0	2	0	0
BOF 371	Controls	F	23										2174.4		0	0	0	0	0
BOF 372	Controls	F	38										3640.3	BDL	3	0	0	0	0
BOF 397	Controls	M	35						BDL		57.2		1336		3	0	0	0	0
BOF 403	Controls	M	34										5689.2	BDL	15	0	3	0	3
BOF 195	CRS: TNF low	M	67	no	no				BDL	7205	27.61	3.3	394.1	BDL	0	2	7	0	0
BOF 290	CRS: TNF low	M	41		no				42.02		16.72	14.52	828.9	BDL	0	0	2	0	0
BOF 306	CRS: TNF low	F	19		no				BDL		65.56	3.3	900.196	BDL	3	0	3	0	0
BOF 354	CRS: TNF low	M	64		no		104.17	BDL	6.49	3195.5	33.44	3.3	776.644	BDL	0	0	0	0	0
BOF 356	CRS: TNF low	F	36	no	no				BDL		224.73	18.26	887.513		0	0	0	1	0
BOF 366	CRS: TNF low	F	23	no	no		77.66	BDL	39.71	213.4	104.83	18.26	1584.33		0	0	0	0	0
BOF 374	CRS: TNF low	F	43		no		44.88	BDL	59.07		11.44	20	1325.06		8	0	0	0	0
BOF 387	CRS: TNF low	F	41	no	yes				BDL	1892	14.96	3.3	865.381	BDL	0	0	0	0	0
BOF 416	CRS: TNF low	F	29		no		BDL	BDL	6.49	9185	73.81	3.3	1368.4	BDL	3	4	0	0	0
BOF 418	CRS: TNF low	M	38	no	no				32.23	2629	85.25	18.26	1541.32	BDL	3	1	6	0	0
BOF 472	CRS: TNF low	F	18	yes	yes				17.6		204.05	20	1433.3	BDL	0	0	0	0	0
BOF 533	CRS: TNF low	F	40	no	no				9.35	7205	1.87	3.3	809.05	BDL	2	3	3	0	0
BOF 592	CRS: TNF low	M	38	yes	no				14.19		33.77	3.3	1529.33	BDL	8	0	7	0	0
BOF 725	CRS: TNF low	M	54	no	no						1.87	3.3	1467.4	BDL	6	0	6	0	0
BOF 902	CRS: TNF low	F	46	yes	yes				BDL		59.51	3.3	473.385	BDL	1	3	5	0	0
BOF 927	CRS: TNF low	M	57	no	yes				BDL		8.47	3.3	982.025	BDL	0	0	0	0	0
BOF 1015	CRS: TNF low	F	50	no	no				65.56	15180	17.71	3.3	85.8	BDL	4	5	6	0	0
BOF 1021	CRS: TNF low	M	59	no	no				BDL		8.47	3.3	1310.1	BDL	4	0	1	0	0
BOF 1087	CRS: TNF low	F	43		no				BDL		8.47	3.3	500.9	BDL	3	0	3	0	0
BOF 1088	CRS: TNF low	M	83	no	no	yes					8.47	3.3	788.7		3	0	0	0	0
BOF 131	CRS: TNF high	M	42		no				15.84		439.56	164.67	2677.29	211.1	1	0	0	0	0
BOF 149	CRS: TNF high	F	48	yes	no	no	20.35	BDL	8.47	1732.5	241.45	71.72	1373.57	BDL	3	7	0	0	0
BOF 150	CRS: TNF high	F	24	no	no		5.61	BDL		190.3	85.25	24.09	2271.28	564.3	3	6	9	0	0
BOF 152	CRS: TNF high	F	27	yes	yes		192.5	BDL	BDL		104.83	24.09	1168.31	BDL	0	0	7	0	0
BOF 153	CRS: TNF high	F	40		no				11.33	1413.5	461.56	164.67	1680.47	99.1	12	5	14	0	0
BOF 159	CRS: TNF high	F	18	no	no				BDL		89.65	33.55	3224.1	951.2	0	0	0	0	0
BOF 167	CRS: TNF high	F	33		no				10.34		323.95	54.56	1660.01	180.2	0	0	0	0	0
BOF 190	CRS: TNF high	M	46	no	no						11.44	26.95	5243.15	411.7	0	0	0	0	1
BOF 192	CRS: TNF high	M	39	yes	yes		178.2	BDL	53.24	434.5	54.56	25.96	2088.24	508.8	0	0	15	0	0
BOF 198	CRS: TNF high	F	58		no					770	11.44	28.26	2940.63	BDL	3	3	7	0	0
BOF 567	CRS: TNF high	M	42	yes	yes		219.45	BDL	17.16		62.48	23.86	1802.02	860.1	0	0	11	0	0
BOF 591	CRS: TNF high	F	30	no	no				BDL		74.47	67.21	2037.31	794	12	0	14	0	0
BOF 616	CRS: TNF high	F	50	no	no		28.49	BDL	BDL	256.3	64.46	38.06	2464.55	BDL	0	9	9	0	0
BOF 665	CRS: TNF high	M	20		no				12.65		269.83	178.2	1590.82		1	3	10	0	0
BOF 669	CRS: TNF high	M	41	no	no				22		308.11	275.22	2768.7		3	0	6	0	0
BOF 691	CRS: TNF high	M	59	yes	no		117.15	BDL			1.87	26.39	2267.21	BDL	6	0	14	0	0
BOF 693	CRS: TNF high	M	40	no	yes		62.15	BDL	5.61	435.05	47.85	33.99	844.239	198.8	0	0	6	0	0
BOF 746	CRS: TNF high	F	62	no	no				BDL		98.56	57.2	1682.01	270.1	3	0	10	0	0
BOF 780	CRS: TNF high	M	47	no	no						86.9	58.08	3306.05	BDL	6	9	0	0	0
BOF 818	CRS: TNF high	F	21	no	no				BDL		15.18	31.9	3173.28	1012.7	3	0	11	0	3
BOF 82	NP: IL5 neg. and SE-IgE neg.	F	42	no	no		BDL	BDL	BDL	321.125	1.87	BDL	458.5	BDL	0	0	10	0	0
BOF 90	NP: IL5 neg. and SE-IgE neg.	M	59	no	yes		117.804	BDL	BDL	2876.61	98.2978		348.315	BDL	8	8	0	0	0
BOF 188	NP: IL5 neg. and SE-IgE neg.	F	46	yes	yes		109.784	BDL	BDL	2513.33	165.177	BDL	707.8	BDL	4	4	0	0	0
BOF 219	NP: IL5 neg. and SE-IgE neg.	F	40	no	yes		61.1556	BDL	BDL	645.41	306.542	BDL			0	0	0	0	0
BOF 222	NP: IL5 neg. and SE-IgE neg.	F	25	yes	no		15.7978	BDL	BDL	1445.33	1.87	BDL	394.1	BDL	2	0	0	0	0
BOF 266	NP: IL5 neg. and SE-IgE neg.	M		no	yes		57.2	BDL	BDL	9405	1.87	BDL	85.8	BDL	0	0	0	0	0
BOF 328	NP: IL5 neg. and SE-IgE neg.	M	33	no	no		13.97	BDL	BDL	518.1	16.06	BDL	584.6	BDL	0	0	0	0	0
BOF 411	NP: IL5 neg. and SE-IgE neg.	F	58	yes	no		76.45	BDL	BDL	205.7	61.16		1374	BDL	0	0	0	0	0
BOF 511	NP: IL5 neg. and SE-IgE neg.	M	66				6.93	BDL	BDL	138.6	1.87		372.4	BDL	0	0	0	0	0
BOF 512	NP: IL5 neg. and SE-IgE neg.	M					128.7	BDL	BDL	1870	60.06	BDL	461.472	BDL	4	0	0	0	0
BOF 907	NP: IL5 neg. and SE-IgE neg.	M	59	no	no		19.25	BDL	BDL	2057	1.87		350.6	BDL	7	10	0	0	0
BOF 1078	NP: IL5 neg. and SE-IgE neg.	M	16	no	no		11.66	BDL	BDL	364.1	19.8		542.9	BDL	0	0	0	0	1
BOF 1086	NP: IL5 neg. and SE-IgE neg.	M		no			66	BDL	BDL	4400	95.26		328.6		2	9	8	0	0
BOF 1189	NP: IL5 neg. and SE-IgE neg.	F	20	no	yes			BDL	BDL	2970	7.92		85.8	BDL	8	9	14	0	0
BOF 1196	NP: IL5 neg. and SE-IgE neg.	F	48	yes	no	no	201.3	BDL	BDL	2114.2	180.62		522	121.3	0	3	3	0	0
BOF 1222	NP: IL5 neg. and SE-IgE neg.	F	18	no	no	no	22	BDL	BDL	4114	162.58		85.8	127.7	0	10	0	0	0
BOF 1285	NP: IL5 neg. and SE-IgE neg.	M						BDL	BDL	462	1.87		85.8	BDL	11	3	2	0	0
BOF 1309	NP: IL5 neg. and SE-IgE neg.	F	48	yes	yes		256.3	BDL	BDL	205.7	13.75		1085.4		3	0	0	0	0
BOF 1320	NP: IL5 neg. and SE-IgE neg.	M	38	no	no		6.49	BDL	BDL	432.3	31.13		458.5		1	0	3	0	0
BOF 1400	NP: IL5 neg. and SE-IgE neg.	F					276.65	BDL	BDL	2321	753.28	BDL	728.1		0	0	7	0	0
BOF 73	NP: IL5 pos. and SE-IgE pos.	F		no	yes		635.638	4.0902	702.74	36590.7	1.87		500.9	BDL	0	6	7	3	0
BOF 76	NP: IL5 pos. and SE-IgE pos.	M		yes	yes		1052.32	11.251	263.738	17648.3	1.87		85.8	BDL	0	3	0	0	0
BOF 91A	NP: IL5 pos. and SE-IgE pos.	M	34	no	yes		623.154	4.22661	652.199	12192.2	84.2071	BDL		BDL	0	2	5	0	0
BOF 104	NP: IL5 pos. and SE-IgE pos.	M		no	yes		972.727	10.0589	1044.35	28297.5	1.87		350.6	BDL	0	6	5	5	0
BOF 113	NP: IL5 pos. and SE-IgE pos.	F	47	yes			3872	11.88	143.11	34100	295.24	44.88	625.9		2	0	5	0	3
BOF 227	NP: IL5 pos. and SE-IgE pos.	F	32	no	no	yes	1804	5.11	2733.28	26180	31.68	42.9	646.5	BDL	0	2	0	0	0
BOF 271	NP: IL5 pos. and SE-IgE pos.	M				yes	1457.5	4.73	1333.97	42240	161.59	18.37	421.102	BDL	0	0	0	0	0
BOF 300	NP: IL5 pos. and SE-IgE pos.	M	53	no	no	no	231.55	5.06	154.88	18458	89.87	BDL	442.145	BDL	0	2	0	0	0
BOF 323	NP: IL5 pos. and SE-IgE pos.	M	33	yes	yes		1903	6.05	970.75	16588	21.56	24.42	667	BDL	2	8	0	0	0
BOF 329	NP: IL5 pos. and SE-IgE pos.	M	50	yes	no	no	2117.5	6.05	715.77	19404	94.71	BDL	1496.44	BDL	7	3	0	0	0
BOF 1029	NP: IL5 pos. and SE-IgE pos.	M					759	18.81	118.69	16390	1.87		85.8	BDL	9	13	0	0	0
BOF 1165	NP: IL5 pos. and SE-IgE pos.	M	48	no	yes		935	3.96	57.97	15202	1.87		85.8	BDL	8	12	0	0	0
BOF 1175	NP: IL5 pos. and SE-IgE pos.	F	77	yes	yes		1056	3.85	370.37	24640	1.87		542.9	BDL	8	0	0	0	0
BOF 1298	NP: IL5 pos. and SE-IgE pos.	M	72	no	no		1122	6.82	72.71	17556	8.58		328.6		1	3	3	0	0
BOF 1396	NP: IL5 pos. and SE-IgE pos.	M		yes	no		1589.5	4.95	1705.44	6743	22.22	BDL	728.1	BDL	8	3	0	0	0
BOF 1399	NP: IL5 pos. and SE-IgE pos.	F	34	no	yes		3982	4.84	658.79	8272	66.99	19.25	328.6	BDL	3	0	5	0	0
BOF 1430	NP: IL5 pos. and SE-IgE pos.	F	50				891	17.6	63.14	6050	123.2	47.85	350.6	BDL	9	2	0	0	0
BOF 1432	NP: IL5 pos. and SE-IgE pos.	F	70	no	yes		507.1	4.29	497.64	17666	1.87	BDL	1124.2	BDL	0	0	0	0	0
BOF 1438	NP: IL5 pos. and SE-IgE pos.	M		no	no		244.2	4.07	304.81	11484	15.73	BDL	85.8	BDL	6	3	0	0	0
BOF 1439	NP: IL5 pos. and SE-IgE pos.	F	75	yes	yes		2491.5	16.51	701.36	54010	41.14	35.53	85.8	BDL	2	6	3	0	0
BOF 141	CF-NP	M								2832.5			888.7	BDL	2	13	3	0	7
BOF 240	CF-NP	F	19				85.25	BDL	BDL	1364	159.06	BDL	85.8	BDL	3	18	0	0	0
BOF 605	CF-NP	F	18				93.5	BDL	BDL	1760	258.72	BDL	85.8	159.7	3	2	2	0	0
BOF 339	CF-NP	F	14				84.7	BDL	BDL	3679.5	22.33	BDL	85.8	BDL	7	0	25	0	0
BOF 639	CF-NP	F	17						BDL	2310	1.87	BDL	85.8	BDL	0	0	0	0	0
BOF 733	CF-NP	M	11				11.55	BDL	BDL	2695	518.98	BDL	85.8	104.1	7	10	0	0	0
BOF 744	CF-NP	M	9				20.13	BDL	BDL	1650	209.77		372.4	216.3	1	0	6	0	0
BOF 321	CF-NP	M							BDL		1.87	BDL	584.6	BDL	18	7	0	0	0
BOF 445	CF-NP	M	13				404.8		BDL	3927	1.87	BDL	85.8	95.5	23	3	0	0	0
BOF 517	CF-NP	M	15				210.1	BDL	BDL	1080.2	287.43	BDL	808.8	127.7	2	0	12	0	3
BOF 720	CF-NP	F	18				60.5	BDL	BDL	224.4	1.87	BDL	542.9	BDL	0	0	0	0	10
BOF 913	CF-NP	F	6				1.925	BDL	BDL	6204	68244		328.6	BDL	0	19	7	0	0
BOF 951	CF-NP	M	18				35.75	BDL	BDL	1210	13310		85.8	108.4	15	13	14	0	0
BOF 957	CF-NP	M	7				116.6	BDL	BDL	3223	35453		85.8		14	0	7	0	0
BOF 1041	CF-NP	M	11										372.4	205.3	3	8	3	0	3
